# Supplementary material for: Recombinant Human TSH Fails to Induce the Proliferation and Migration of Papillary Thyroid Carcinoma Cell Lines
Source: Cancers (Basel). 2024 Jul 21;16(14):2604. doi: 10.3390/cancers16142604 (PMC11275150; doi:10.3390/cancers16142604)
Supplement: Supplementary file 1 [file cancers-16-02604-s001.zip]

Archive with 1 entries (1 files):
- cancers-3086895-supplementary.pdf
